# Supplementary material for: Intrathecal versus intravenous umbilical cord mesenchymal stem cells for ischemic stroke sequelae
Source: Stem Cells Transl Med. 2025 Nov 24;14(12):szaf063. doi: 10.1093/stcltm/szaf063 (PMC12641229; doi:10.1093/stcltm/szaf063)
Supplement: szaf063_Supplementary_Data [file szaf063_supplementary_data.zip]

Archive with 14 entries (14 files):
- Figure S1.docx
- Figure S2.docx
- Figure S3.docx
- Figure S4.docx
- Figure S5.docx
- Figure S6.docx
- Figure S7.docx
- Figure S8.docx
- Supplementary Information.docx
- Table S1.docx
- Table S2A.docx
- Table S2B.docx
- Table S2C.docx
- Table S3.docx
